# Supplementary material for: Claea tongziensis sp. nov., a new species of Claea (Teleostei, Cypriniformes, Nemacheilidae) from the upper Yangtze River drainage, China
Source: Zookeys. 2026 Jul 10;1284:329–45. doi: 10.3897/zookeys.1284.187814 (PMC13379709; doi:10.3897/zookeys.1284.187814)
Supplement: XML Treatment for Claea tongziensis [file zookeys.1284.187814-treatment1.xml]

<!DOCTYPE tp:taxon-treatment
  PUBLIC "-//TaxonX//DTD Taxonomic Treatment Publishing DTD v0 20100105//EN" "tax-treatment-NSO.dtd">
<tp:taxon-treatment xmlns:tp="http://www.plazi.org/taxpub"><tp:treatment-meta><kwd-group><label>Taxon classification</label><kwd>
                <named-content content-type="kingdom">Animalia</named-content>
              </kwd><kwd>
                <named-content content-type="order">Cypriniformes</named-content>
              </kwd><kwd>
                <named-content content-type="family">Nemacheilidae</named-content>
              </kwd></kwd-group><mixed-citation publication-type="journal"><person-group><name><surname>Zhao</surname><given-names>Meng-Fei</given-names></name><name><surname>Lv</surname><given-names>Hai-Min</given-names></name><name><surname>Huang</surname><given-names>Jun-Hao</given-names></name><name><surname>Liu</surname><given-names>Fei</given-names></name></person-group><article-title><italic><tp:taxon-name><tp:taxon-name-part taxon-name-part-type="genus" reg="Claea">Claea</tp:taxon-name-part> <tp:taxon-name-part taxon-name-part-type="species" reg="tongziensis">tongziensis</tp:taxon-name-part></tp:taxon-name></italic> sp. nov., a new species of <italic><tp:taxon-name><tp:taxon-name-part taxon-name-part-type="genus" reg="Claea">Claea</tp:taxon-name-part></tp:taxon-name></italic> (<tp:taxon-name><tp:taxon-name-part taxon-name-part-type="class" reg="Teleostei">Teleostei</tp:taxon-name-part></tp:taxon-name>, <tp:taxon-name><tp:taxon-name-part taxon-name-part-type="order" reg="Cypriniformes">Cypriniformes</tp:taxon-name-part></tp:taxon-name>, <tp:taxon-name><tp:taxon-name-part taxon-name-part-type="family" reg="Nemacheilidae">Nemacheilidae</tp:taxon-name-part></tp:taxon-name>) from the upper Yangtze River drainage, China</article-title><source>Zookeys</source><day>10</day><month>07</month><year>2026</year><volume>1284</volume><fpage>329</fpage><lpage>345</lpage><pub-id pub-id-type="doi">10.3897/zookeys.1284.187814</pub-id></mixed-citation></tp:treatment-meta><tp:nomenclature><tp:taxon-name><object-id xmlns:xlink="http://www.w3.org/1999/xlink" content-type="arpha" xlink:type="simple">AE5881F7-E321-5055-8C2A-F9325C8514FA</object-id>
                    		<tp:taxon-name-part taxon-name-part-type="genus" reg="Claea">Claea</tp:taxon-name-part> <tp:taxon-name-part taxon-name-part-type="species" reg="tongziensis">tongziensis</tp:taxon-name-part>
                    	
                    		<object-id xmlns:xlink="http://www.w3.org/1999/xlink" content-type="zoobank" xlink:type="simple">https://zoobank.org/6A0AFB2F-AEE0-4393-8DEC-30C0A0E901DB</object-id>
                    	</tp:taxon-name><tp:taxon-status xmlns:xlink="http://www.w3.org/1999/xlink" xlink:type="simple">sp. nov.</tp:taxon-status></tp:nomenclature><tp:treatment-sec sec-type="Type material"><title>Type material.</title><p><bold><italic>Holotype</italic></bold>. <named-content xmlns:xlink="http://www.w3.org/1999/xlink" content-type="dwc:institutional_code" xlink:title="Institute of Hydrobiology, Chinese Academy of Sciences" xlink:href="https://scientific-collections.gbif.org/institution/93494017-f496-4945-a1eb-83dbfbb3dcf9" xlink:type="simple">IHB</named-content> 202405240001 (Fig. <xref ref-type="fig" rid="F2">2</xref>), 87.3 mm <abbrev xmlns:xlink="http://www.w3.org/1999/xlink" xlink:title="standard length" xlink:type="simple">SL</abbrev>; the headwaters of the Tongzi River in the Chishui River drainage, at Shiban Village, Mazong Miao Ethnic Township, Tongzi County, Guizhou Province, China (<named-content xmlns:xlink="http://www.w3.org/1999/xlink" content-type="dwc:verbatimCoordinates" xlink:type="simple">28.2235°N, 106.9331°E</named-content>; 1055 m elevation; Fig. <xref ref-type="fig" rid="F1">1</xref>); collected by Fei Liu and Hai-Min Lv on 24 May 2024.</p><fig id="F2" position="float" orientation="portrait"><object-id xmlns:xlink="http://www.w3.org/1999/xlink" content-type="doi" xlink:type="simple">10.3897/zookeys.1284.187814.figure2</object-id><object-id xmlns:xlink="http://www.w3.org/1999/xlink" content-type="arpha" xlink:type="simple">E08038EE-F14C-509C-A35B-9288329F6095</object-id><label>Figure 2.</label><caption><p>Morphological characteristics of holotype <named-content xmlns:xlink="http://www.w3.org/1999/xlink" content-type="dwc:institutional_code" xlink:title="Institute of Hydrobiology, Chinese Academy of Sciences" xlink:href="https://scientific-collections.gbif.org/institution/93494017-f496-4945-a1eb-83dbfbb3dcf9" xlink:type="simple">IHB</named-content> 202405240001 of <italic><tp:taxon-name><tp:taxon-name-part taxon-name-part-type="genus" reg="Claea">Claea</tp:taxon-name-part> <tp:taxon-name-part taxon-name-part-type="species" reg="tongziensis">tongziensis</tp:taxon-name-part></tp:taxon-name></italic> sp. nov. in 10% formalin preservative. <bold>A</bold>. Lateral view; <bold>B</bold>. Dorsal view; <bold>C</bold>. Ventral view; <bold>D</bold>. Lateral view of head; <bold>E</bold>. Dorsal view of head; <bold>F</bold>. Ventral view of head.</p></caption><graphic xmlns:xlink="http://www.w3.org/1999/xlink" xlink:href="zookeys-1284-329_article-187814__-g002.jpg" id="oo_1713382.jpg" position="float" orientation="portrait" xlink:type="simple"><uri content-type="original_file" xlink:type="simple">https://binary.pensoft.net/fig/1713382</uri></graphic></fig><p><bold><italic>Paratypes</italic></bold>. <named-content xmlns:xlink="http://www.w3.org/1999/xlink" content-type="dwc:institutional_code" xlink:title="Institute of Hydrobiology, Chinese Academy of Sciences" xlink:href="https://scientific-collections.gbif.org/institution/93494017-f496-4945-a1eb-83dbfbb3dcf9" xlink:type="simple">IHB</named-content> 202405240002–12, 11 specimens, 54.4–72.8 mm <abbrev xmlns:xlink="http://www.w3.org/1999/xlink" xlink:title="standard length" xlink:type="simple">SL</abbrev>; all other information same as holotype. <named-content xmlns:xlink="http://www.w3.org/1999/xlink" content-type="dwc:institutional_code" xlink:title="Institute of Hydrobiology, Chinese Academy of Sciences" xlink:href="https://scientific-collections.gbif.org/institution/93494017-f496-4945-a1eb-83dbfbb3dcf9" xlink:type="simple">IHB</named-content> 202311020001–12, 12 specimens, 49.8–76.8 mm <abbrev xmlns:xlink="http://www.w3.org/1999/xlink" xlink:title="standard length" xlink:type="simple">SL</abbrev>; collected on 2 November 2023, other information same as holotype.</p></tp:treatment-sec><tp:treatment-sec sec-type="Diagnosis"><title>Diagnosis.</title><p>The major diagnostic characters between <italic><tp:taxon-name><tp:taxon-name-part taxon-name-part-type="genus" reg="Claea">Claea</tp:taxon-name-part> <tp:taxon-name-part taxon-name-part-type="species" reg="tongziensis">tongziensis</tp:taxon-name-part></tp:taxon-name></italic> sp. nov. and five known <italic><tp:taxon-name><tp:taxon-name-part taxon-name-part-type="genus" reg="Claea">Claea</tp:taxon-name-part></tp:taxon-name></italic> species are provided in Table <xref ref-type="table" rid="T2">2</xref>. <italic><tp:taxon-name><tp:taxon-name-part taxon-name-part-type="genus" reg="Claea">Claea</tp:taxon-name-part> <tp:taxon-name-part taxon-name-part-type="species" reg="tongziensis">tongziensis</tp:taxon-name-part></tp:taxon-name></italic> sp. nov. can be distinguished from its congeneric species by the following combination of characters: (1) seven branched dorsal-fin rays (vs eight in <italic><tp:taxon-name><tp:taxon-name-part taxon-name-part-type="genus" reg="Claea">C.</tp:taxon-name-part> <tp:taxon-name-part taxon-name-part-type="species" reg="dafangensis">dafangensis</tp:taxon-name-part></tp:taxon-name></italic>, <italic><tp:taxon-name><tp:taxon-name-part taxon-name-part-type="genus" reg="Claea">C.</tp:taxon-name-part> <tp:taxon-name-part taxon-name-part-type="species" reg="minibarba">minibarba</tp:taxon-name-part></tp:taxon-name></italic>, and <italic><tp:taxon-name><tp:taxon-name-part taxon-name-part-type="genus" reg="Claea">C.</tp:taxon-name-part> <tp:taxon-name-part taxon-name-part-type="species" reg="wulongensis">wulongensis</tp:taxon-name-part></tp:taxon-name></italic>, and eight to nine in <italic><tp:taxon-name><tp:taxon-name-part taxon-name-part-type="genus" reg="Claea">C.</tp:taxon-name-part> <tp:taxon-name-part taxon-name-part-type="species" reg="scet">scet</tp:taxon-name-part></tp:taxon-name></italic>); (2) three unbranched anal-fin rays (vs two in <italic><tp:taxon-name><tp:taxon-name-part taxon-name-part-type="genus" reg="Claea">C.</tp:taxon-name-part> <tp:taxon-name-part taxon-name-part-type="species" reg="dabryi">dabryi</tp:taxon-name-part></tp:taxon-name></italic> and <italic><tp:taxon-name><tp:taxon-name-part taxon-name-part-type="genus" reg="Claea">C.</tp:taxon-name-part> <tp:taxon-name-part taxon-name-part-type="species" reg="minibarba">minibarba</tp:taxon-name-part></tp:taxon-name></italic>, and one in <italic><tp:taxon-name><tp:taxon-name-part taxon-name-part-type="genus" reg="Claea">C.</tp:taxon-name-part> <tp:taxon-name-part taxon-name-part-type="species" reg="wulongensis">wulongensis</tp:taxon-name-part></tp:taxon-name></italic>). <italic><tp:taxon-name><tp:taxon-name-part taxon-name-part-type="genus" reg="Claea">Claea</tp:taxon-name-part> <tp:taxon-name-part taxon-name-part-type="species" reg="tongziensis">tongziensis</tp:taxon-name-part></tp:taxon-name></italic> sp. nov. is further distinguished from <italic><tp:taxon-name><tp:taxon-name-part taxon-name-part-type="genus" reg="Claea">C.</tp:taxon-name-part> <tp:taxon-name-part taxon-name-part-type="species" reg="dabryi">dabryi</tp:taxon-name-part></tp:taxon-name></italic> by having shorter outer rostral barbels (18.9–29.3% <abbrev xmlns:xlink="http://www.w3.org/1999/xlink" xlink:title="head length" xlink:type="simple">HL</abbrev> vs 32.0–38.1% <abbrev xmlns:xlink="http://www.w3.org/1999/xlink" xlink:title="head length" xlink:type="simple">HL</abbrev>). <italic><tp:taxon-name><tp:taxon-name-part taxon-name-part-type="genus" reg="Claea">Claea</tp:taxon-name-part> <tp:taxon-name-part taxon-name-part-type="species" reg="tongziensis">tongziensis</tp:taxon-name-part></tp:taxon-name></italic> sp. nov. is further distinguished from <italic><tp:taxon-name><tp:taxon-name-part taxon-name-part-type="genus" reg="Claea">C.</tp:taxon-name-part> <tp:taxon-name-part taxon-name-part-type="species" reg="scet">scet</tp:taxon-name-part></tp:taxon-name></italic> by having more vertebrae (4+40–42 vs 4+38), a prominent processus dentiformis (vs reduced), a more anteriorly situated pelvic fin (prepelvic length 46.9–51.7% <abbrev xmlns:xlink="http://www.w3.org/1999/xlink" xlink:title="standard length" xlink:type="simple">SL</abbrev> vs 51.7–56.0% <abbrev xmlns:xlink="http://www.w3.org/1999/xlink" xlink:title="standard length" xlink:type="simple">SL</abbrev>), a longer distance between pelvic-fin origin and anal-fin origin (23.8–28.6% <abbrev xmlns:xlink="http://www.w3.org/1999/xlink" xlink:title="standard length" xlink:type="simple">SL</abbrev> vs 20.4–23.1% <abbrev xmlns:xlink="http://www.w3.org/1999/xlink" xlink:title="standard length" xlink:type="simple">SL</abbrev>), a longer distance between posterior margin of anus and anal-fin origin (4.7–7.0% <abbrev xmlns:xlink="http://www.w3.org/1999/xlink" xlink:title="standard length" xlink:type="simple">SL</abbrev> vs 2.5–3.5% <abbrev xmlns:xlink="http://www.w3.org/1999/xlink" xlink:title="standard length" xlink:type="simple">SL</abbrev>), a pair of eyes of normal size (diameter 13.5–18.5% <abbrev xmlns:xlink="http://www.w3.org/1999/xlink" xlink:title="head length" xlink:type="simple">HL</abbrev> vs 4.0–5.9% <abbrev xmlns:xlink="http://www.w3.org/1999/xlink" xlink:title="head length" xlink:type="simple">HL</abbrev>). <italic><tp:taxon-name><tp:taxon-name-part taxon-name-part-type="genus" reg="Claea">Claea</tp:taxon-name-part> <tp:taxon-name-part taxon-name-part-type="species" reg="tongziensis">tongziensis</tp:taxon-name-part></tp:taxon-name></italic> sp. nov. is further distinguished from <italic><tp:taxon-name><tp:taxon-name-part taxon-name-part-type="genus" reg="Claea">C.</tp:taxon-name-part> <tp:taxon-name-part taxon-name-part-type="species" reg="wulongensis">wulongensis</tp:taxon-name-part></tp:taxon-name></italic> by having more vertebrae (4+40–42 vs 4+38–39), a narrower interorbital distance (22.2–29.6% <abbrev xmlns:xlink="http://www.w3.org/1999/xlink" xlink:title="head length" xlink:type="simple">HL</abbrev> vs 38.5–43.1% <abbrev xmlns:xlink="http://www.w3.org/1999/xlink" xlink:title="head length" xlink:type="simple">HL</abbrev>).</p><table-wrap id="T2" position="float" orientation="portrait"><label>Table 2.</label><caption><p>Major diagnostic characters between <italic><tp:taxon-name><tp:taxon-name-part taxon-name-part-type="genus" reg="Claea">Claea</tp:taxon-name-part> <tp:taxon-name-part taxon-name-part-type="species" reg="tongziensis">tongziensis</tp:taxon-name-part></tp:taxon-name></italic> sp. nov. and 5 known species of <italic><tp:taxon-name><tp:taxon-name-part taxon-name-part-type="genus" reg="Claea">Claea</tp:taxon-name-part></tp:taxon-name></italic>.</p></caption><table><tbody><tr><th rowspan="1" colspan="1">
                      <bold>Diagnostic characters</bold>
                    </th><th rowspan="1" colspan="1">
                      <bold><italic><tp:taxon-name><tp:taxon-name-part taxon-name-part-type="genus" reg="Claea">Claea</tp:taxon-name-part> <tp:taxon-name-part taxon-name-part-type="species" reg="tongziensis">tongziensis</tp:taxon-name-part></tp:taxon-name></italic> sp. nov. (<italic>n</italic> = 24)</bold>
                    </th><th rowspan="1" colspan="1">
                      <bold><italic><tp:taxon-name><tp:taxon-name-part taxon-name-part-type="genus" reg="Claea">Claea</tp:taxon-name-part> <tp:taxon-name-part taxon-name-part-type="species" reg="dabryi">dabryi</tp:taxon-name-part></tp:taxon-name></italic> (<italic>n</italic> = 11)</bold>
                    </th><th rowspan="1" colspan="1">
                      <bold><italic><tp:taxon-name><tp:taxon-name-part taxon-name-part-type="genus" reg="Claea">Claea</tp:taxon-name-part> <tp:taxon-name-part taxon-name-part-type="species" reg="dafangensis">dafangensis</tp:taxon-name-part></tp:taxon-name></italic> (<italic>n</italic> = 14)</bold>
                    </th><th rowspan="1" colspan="1">
                      <bold><italic><tp:taxon-name><tp:taxon-name-part taxon-name-part-type="genus" reg="Claea">Claea</tp:taxon-name-part> <tp:taxon-name-part taxon-name-part-type="species" reg="minibarba">minibarba</tp:taxon-name-part></tp:taxon-name></italic> (<italic>n</italic> = 7)</bold>
                    </th><th rowspan="1" colspan="1">
                      <bold><italic><tp:taxon-name><tp:taxon-name-part taxon-name-part-type="genus" reg="Claea">Claea</tp:taxon-name-part> <tp:taxon-name-part taxon-name-part-type="species" reg="scet">scet</tp:taxon-name-part></tp:taxon-name></italic> (<italic>n</italic> = 7)</bold>
                    </th><th rowspan="1" colspan="1">
                      <bold><italic><tp:taxon-name><tp:taxon-name-part taxon-name-part-type="genus" reg="Claea">Claea</tp:taxon-name-part> <tp:taxon-name-part taxon-name-part-type="species" reg="wulongensis">wulongensis</tp:taxon-name-part></tp:taxon-name></italic> (<italic>n</italic> = 9)</bold>
                    </th></tr><tr><td rowspan="1" colspan="1">Processus dentiformis</td><td rowspan="1" colspan="1">Prominent</td><td rowspan="1" colspan="1">Prominent</td><td rowspan="1" colspan="1">Prominent</td><td rowspan="1" colspan="1">Prominent</td><td rowspan="1" colspan="1">Reduced</td><td rowspan="1" colspan="1">Prominent</td></tr><tr><td rowspan="1" colspan="1">Dorsal-fin rays</td><td rowspan="1" colspan="1">iii, 7</td><td rowspan="1" colspan="1">iii, 7–9</td><td rowspan="1" colspan="1">iii, 8</td><td rowspan="1" colspan="1">iii, 8</td><td rowspan="1" colspan="1">iii, 8–9</td><td rowspan="1" colspan="1">iii, 8</td></tr><tr><td rowspan="1" colspan="1">Anal-fin rays</td><td rowspan="1" colspan="1">iii, 5–6</td><td rowspan="1" colspan="1">ii, 5–6</td><td rowspan="1" colspan="1">iii, 5</td><td rowspan="1" colspan="1">ii, 5–6</td><td rowspan="1" colspan="1">iii, 5–6</td><td rowspan="1" colspan="1">i, 5</td></tr><tr><td rowspan="1" colspan="1">Pectoral-fin rays</td><td rowspan="1" colspan="1">i, 7–9</td><td rowspan="1" colspan="1">i, 8–10</td><td rowspan="1" colspan="1">i, 8–9</td><td rowspan="1" colspan="1">i, 8–10</td><td rowspan="1" colspan="1">i, 10</td><td rowspan="1" colspan="1">i, 8–9</td></tr><tr><td rowspan="1" colspan="1">Pelvic-fin rays</td><td rowspan="1" colspan="1">i, 5–7</td><td rowspan="1" colspan="1">i, 6–7</td><td rowspan="1" colspan="1">i, 6</td><td rowspan="1" colspan="1">i, 5–6</td><td rowspan="1" colspan="1">i, 5–6</td><td rowspan="1" colspan="1">i, 5–7</td></tr><tr><td rowspan="1" colspan="1">Caudal-fin rays</td><td rowspan="1" colspan="1">2+15–17</td><td rowspan="1" colspan="1">2+14–16</td><td rowspan="1" colspan="1">16</td><td rowspan="1" colspan="1">2+15–16</td><td rowspan="1" colspan="1">2+16</td><td rowspan="1" colspan="1">2+16</td></tr><tr><td rowspan="1" colspan="1">Vertebrae</td><td rowspan="1" colspan="1">4+40–42</td><td rowspan="1" colspan="1">4+38–42</td><td rowspan="1" colspan="1">—</td><td rowspan="1" colspan="1">4+41–43</td><td rowspan="1" colspan="1">4+38</td><td rowspan="1" colspan="1">4+38–39</td></tr><tr><td rowspan="1" colspan="1">Prepelvic length (% <abbrev xmlns:xlink="http://www.w3.org/1999/xlink" xlink:title="standard length" xlink:type="simple">SL</abbrev>)</td><td rowspan="1" colspan="1">46.9–51.7</td><td rowspan="1" colspan="1">46.1–47.6</td><td rowspan="1" colspan="1">40.3–49.8</td><td rowspan="1" colspan="1">43.6–48.9</td><td rowspan="1" colspan="1">51.7–56.0</td><td rowspan="1" colspan="1">48.3–50.9</td></tr><tr><td rowspan="1" colspan="1">Pelvic–anal distance (% <abbrev xmlns:xlink="http://www.w3.org/1999/xlink" xlink:title="standard length" xlink:type="simple">SL</abbrev>)</td><td rowspan="1" colspan="1">23.8–28.6</td><td rowspan="1" colspan="1">24.4–26.8</td><td rowspan="1" colspan="1">22.4–32.8</td><td rowspan="1" colspan="1">22.5–26.9</td><td rowspan="1" colspan="1">20.4–23.1</td><td rowspan="1" colspan="1">21.6–26.9</td></tr><tr><td rowspan="1" colspan="1">Anus–anal distance (% <abbrev xmlns:xlink="http://www.w3.org/1999/xlink" xlink:title="standard length" xlink:type="simple">SL</abbrev>)</td><td rowspan="1" colspan="1">4.7–7.0</td><td rowspan="1" colspan="1">4.9–6.7</td><td rowspan="1" colspan="1">—</td><td rowspan="1" colspan="1">4.2–7.8</td><td rowspan="1" colspan="1">2.5–3.5</td><td rowspan="1" colspan="1">4.0–7.2</td></tr><tr><td rowspan="1" colspan="1">Eye diameter (% <abbrev xmlns:xlink="http://www.w3.org/1999/xlink" xlink:title="head length" xlink:type="simple">HL</abbrev>)</td><td rowspan="1" colspan="1">13.5–18.5</td><td rowspan="1" colspan="1">13.5–17.2</td><td rowspan="1" colspan="1">10.9–21.0</td><td rowspan="1" colspan="1">15.3–19.0</td><td rowspan="1" colspan="1">4.0–5.9</td><td rowspan="1" colspan="1">11.1–19.1</td></tr><tr><td rowspan="1" colspan="1">Interorbital width (% <abbrev xmlns:xlink="http://www.w3.org/1999/xlink" xlink:title="head length" xlink:type="simple">HL</abbrev>)</td><td rowspan="1" colspan="1">22.2–29.6</td><td rowspan="1" colspan="1">23.4–26.4</td><td rowspan="1" colspan="1">23.6–39.0</td><td rowspan="1" colspan="1">27.5–31.6</td><td rowspan="1" colspan="1">25.7–31.9</td><td rowspan="1" colspan="1">38.5–43.1</td></tr><tr><td rowspan="1" colspan="1">Outer rostral-barbel length (% <abbrev xmlns:xlink="http://www.w3.org/1999/xlink" xlink:title="head length" xlink:type="simple">HL</abbrev>)</td><td rowspan="1" colspan="1">18.9–29.3</td><td rowspan="1" colspan="1">32.0–38.1</td><td rowspan="1" colspan="1">16.2–51.1</td><td rowspan="1" colspan="1">24.3–30.6</td><td rowspan="1" colspan="1">23.3–29.8</td><td rowspan="1" colspan="1">21.4–41.5</td></tr></tbody></table></table-wrap></tp:treatment-sec><tp:treatment-sec sec-type="Description"><title>Description.</title><p>Morphometric data for 24 type specimens of <italic><tp:taxon-name><tp:taxon-name-part taxon-name-part-type="genus" reg="Claea">C.</tp:taxon-name-part> <tp:taxon-name-part taxon-name-part-type="species" reg="tongziensis">tongziensis</tp:taxon-name-part></tp:taxon-name></italic> sp. nov. are presented in Table <xref ref-type="table" rid="T3">3</xref>. Body elongated, anteriorly subcylindrical and posteriorly laterally compressed. Dorsal profile nearly straight on head, slightly convex along body anterior to dorsal-fin origin, and slightly concave posterior to dorsal fin. Dorsal profile deepest anterior to dorsal-fin origin, body depth 12.1–17.3% <abbrev xmlns:xlink="http://www.w3.org/1999/xlink" xlink:title="standard length" xlink:type="simple">SL</abbrev>. Ventral profile almost flat from snout tip to anal-fin origin, and slightly concave posterior to anal-fin origin. Head slightly depressed, head width greater than depth (head width/head depth = 1.2–1.4). Snout moderately blunt; snout length almost always shorter than postorbital head length. Anterior and posterior nostrils proximally positioned; anterior nostril located in a nasal flap, short tubular, tip not extended into a barbel. Eyes well developed and dorsolaterally situated on head, diameter 13.5–18.5% <abbrev xmlns:xlink="http://www.w3.org/1999/xlink" xlink:title="head length" xlink:type="simple">HL</abbrev>. Mouth inferior and arched. Lips thick, smooth or slightly furrowed; lower lip with a distinct V-shaped median incision. Upper jaw with a median prominent processus dentiformis; lower jaw scoop-shaped. Three pairs of barbels present; inner rostral barbels not extending to mouth corner, length 15.7–23.5% <abbrev xmlns:xlink="http://www.w3.org/1999/xlink" xlink:title="head length" xlink:type="simple">HL</abbrev>; outer rostral barbels not extending to anterior margin of the eye, length 18.9–29.3% <abbrev xmlns:xlink="http://www.w3.org/1999/xlink" xlink:title="head length" xlink:type="simple">HL</abbrev>; maxillary barbels not extending to posterior margin of the eye, length 19.2–29.8% <abbrev xmlns:xlink="http://www.w3.org/1999/xlink" xlink:title="head length" xlink:type="simple">HL</abbrev>.</p><table-wrap id="T3" position="float" orientation="portrait"><label>Table 3.</label><caption><p>Morphometric measurements for <italic><tp:taxon-name><tp:taxon-name-part taxon-name-part-type="genus" reg="Claea">Claea</tp:taxon-name-part> <tp:taxon-name-part taxon-name-part-type="species" reg="tongziensis">tongziensis</tp:taxon-name-part></tp:taxon-name></italic> sp. nov.</p></caption><table><tbody><tr><th rowspan="2" colspan="1">
                      <bold>Characters</bold>
                    </th><th rowspan="2" colspan="1">
                      <bold>Holotype</bold>
                    </th><th rowspan="1" colspan="3">
                      <bold>Holotype + paratypes (<italic>n =</italic> 24)</bold>
                    </th></tr><tr><th rowspan="1" colspan="1">
                      <bold>Range</bold>
                    </th><th rowspan="1" colspan="1">
                      <bold>Mean</bold>
                    </th><th rowspan="1" colspan="1">
                      <bold>SD</bold>
                    </th></tr><tr><td rowspan="1" colspan="1">Standard length (mm)</td><td rowspan="1" colspan="1">87.3</td><td rowspan="1" colspan="1">49.8–87.3</td><td rowspan="1" colspan="1">61.4</td><td rowspan="1" colspan="1">8.8</td></tr><tr><td rowspan="1" colspan="1">Head length (mm)</td><td rowspan="1" colspan="1">19.3</td><td rowspan="1" colspan="1">11.6–19.3</td><td rowspan="1" colspan="1">13.6</td><td rowspan="1" colspan="1">1.8</td></tr><tr><td rowspan="1" colspan="5">In percentage of <abbrev xmlns:xlink="http://www.w3.org/1999/xlink" xlink:title="standard length" xlink:type="simple">SL</abbrev> (%)</td></tr><tr><td rowspan="1" colspan="1">Head length</td><td rowspan="1" colspan="1">22.1</td><td rowspan="1" colspan="1">20.2–23.8</td><td rowspan="1" colspan="1">22.2</td><td rowspan="1" colspan="1">0.9</td></tr><tr><td rowspan="1" colspan="1">Body depth</td><td rowspan="1" colspan="1">15.9</td><td rowspan="1" colspan="1">12.1–17.3</td><td rowspan="1" colspan="1">14.9</td><td rowspan="1" colspan="1">1.6</td></tr><tr><td rowspan="1" colspan="1">Body width</td><td rowspan="1" colspan="1">15.8</td><td rowspan="1" colspan="1">11.7–17.0</td><td rowspan="1" colspan="1">14.1</td><td rowspan="1" colspan="1">1.8</td></tr><tr><td rowspan="1" colspan="1">Predorsal length</td><td rowspan="1" colspan="1">52.3</td><td rowspan="1" colspan="1">51.4–57.2</td><td rowspan="1" colspan="1">54.1</td><td rowspan="1" colspan="1">1.4</td></tr><tr><td rowspan="1" colspan="1">Postdorsal length</td><td rowspan="1" colspan="1">37.6</td><td rowspan="1" colspan="1">35.8–41.7</td><td rowspan="1" colspan="1">38.5</td><td rowspan="1" colspan="1">1.4</td></tr><tr><td rowspan="1" colspan="1">Prepectoral length</td><td rowspan="1" colspan="1">20.8</td><td rowspan="1" colspan="1">19.9–24.2</td><td rowspan="1" colspan="1">22.2</td><td rowspan="1" colspan="1">1.0</td></tr><tr><td rowspan="1" colspan="1">Prepelvic length</td><td rowspan="1" colspan="1">48.1</td><td rowspan="1" colspan="1">46.9–51.7</td><td rowspan="1" colspan="1">48.7</td><td rowspan="1" colspan="1">1.1</td></tr><tr><td rowspan="1" colspan="1">Preanal length</td><td rowspan="1" colspan="1">72.3</td><td rowspan="1" colspan="1">70.6–77.1</td><td rowspan="1" colspan="1">73.8</td><td rowspan="1" colspan="1">1.4</td></tr><tr><td rowspan="1" colspan="1">Preanus length</td><td rowspan="1" colspan="1">66.5</td><td rowspan="1" colspan="1">65.0–70.8</td><td rowspan="1" colspan="1">67.9</td><td rowspan="1" colspan="1">1.3</td></tr><tr><td rowspan="1" colspan="1">Dorsal-fin length</td><td rowspan="1" colspan="1">17.6</td><td rowspan="1" colspan="1">15.4–20.4</td><td rowspan="1" colspan="1">18.2</td><td rowspan="1" colspan="1">1.3</td></tr><tr><td rowspan="1" colspan="1">Dorsal-fin base length</td><td rowspan="1" colspan="1">11.4</td><td rowspan="1" colspan="1">10.7–12.5</td><td rowspan="1" colspan="1">11.5</td><td rowspan="1" colspan="1">0.5</td></tr><tr><td rowspan="1" colspan="1">Pectoral-fin length</td><td rowspan="1" colspan="1">15.6</td><td rowspan="1" colspan="1">14.5–20.0</td><td rowspan="1" colspan="1">17.4</td><td rowspan="1" colspan="1">1.3</td></tr><tr><td rowspan="1" colspan="1">Pelvic-fin length</td><td rowspan="1" colspan="1">12.9</td><td rowspan="1" colspan="1">12.0–15.8</td><td rowspan="1" colspan="1">14.5</td><td rowspan="1" colspan="1">1.0</td></tr><tr><td rowspan="1" colspan="1">Anal-fin length</td><td rowspan="1" colspan="1">14.6</td><td rowspan="1" colspan="1">13.1–17.0</td><td rowspan="1" colspan="1">15.4</td><td rowspan="1" colspan="1">1.1</td></tr><tr><td rowspan="1" colspan="1">Anal-fin base length</td><td rowspan="1" colspan="1">7.6</td><td rowspan="1" colspan="1">7.5–9.3</td><td rowspan="1" colspan="1">8.4</td><td rowspan="1" colspan="1">0.5</td></tr><tr><td rowspan="1" colspan="1">Caudal-fin length</td><td rowspan="1" colspan="1">16.3</td><td rowspan="1" colspan="1">16.3–23.8</td><td rowspan="1" colspan="1">19.9</td><td rowspan="1" colspan="1">1.7</td></tr><tr><td rowspan="1" colspan="1">Caudal peduncle length (<abbrev xmlns:xlink="http://www.w3.org/1999/xlink" xlink:title="caudal peduncle length" xlink:type="simple">CPL</abbrev>)</td><td rowspan="1" colspan="1">19.0</td><td rowspan="1" colspan="1">16.4–20.2</td><td rowspan="1" colspan="1">18.1</td><td rowspan="1" colspan="1">1.0</td></tr><tr><td rowspan="1" colspan="1">Caudal peduncle depth (<abbrev xmlns:xlink="http://www.w3.org/1999/xlink" xlink:title="Caudal peduncle depth" xlink:type="simple">CPD</abbrev>)</td><td rowspan="1" colspan="1">10.4</td><td rowspan="1" colspan="1">8.2–11.5</td><td rowspan="1" colspan="1">9.7</td><td rowspan="1" colspan="1">1.1</td></tr><tr><td rowspan="1" colspan="1">Pectoral–pelvic distance</td><td rowspan="1" colspan="1">29.3</td><td rowspan="1" colspan="1">25.8–29.6</td><td rowspan="1" colspan="1">27.7</td><td rowspan="1" colspan="1">1.1</td></tr><tr><td rowspan="1" colspan="1">Pelvic–anal distance</td><td rowspan="1" colspan="1">24.7</td><td rowspan="1" colspan="1">23.8–28.6</td><td rowspan="1" colspan="1">26.2</td><td rowspan="1" colspan="1">1.0</td></tr><tr><td rowspan="1" colspan="1">Anus–anal distance</td><td rowspan="1" colspan="1">5.8</td><td rowspan="1" colspan="1">4.7–7.0</td><td rowspan="1" colspan="1">5.7</td><td rowspan="1" colspan="1">0.6</td></tr><tr><td rowspan="1" colspan="5">In percentage of <abbrev xmlns:xlink="http://www.w3.org/1999/xlink" xlink:title="head length" xlink:type="simple">HL</abbrev> (%)</td></tr><tr><td rowspan="1" colspan="1">Head depth</td><td rowspan="1" colspan="1">54.3</td><td rowspan="1" colspan="1">45.6–58.0</td><td rowspan="1" colspan="1">51.4</td><td rowspan="1" colspan="1">3.1</td></tr><tr><td rowspan="1" colspan="1">Head width</td><td rowspan="1" colspan="1">73.7</td><td rowspan="1" colspan="1">58.0–74.1</td><td rowspan="1" colspan="1">66.3</td><td rowspan="1" colspan="1">4.4</td></tr><tr><td rowspan="1" colspan="1">Snout length</td><td rowspan="1" colspan="1">48.8</td><td rowspan="1" colspan="1">38.5–48.8</td><td rowspan="1" colspan="1">42.1</td><td rowspan="1" colspan="1">2.3</td></tr><tr><td rowspan="1" colspan="1">Mouth width</td><td rowspan="1" colspan="1">26.4</td><td rowspan="1" colspan="1">18.5–26.4</td><td rowspan="1" colspan="1">22.6</td><td rowspan="1" colspan="1">2.2</td></tr><tr><td rowspan="1" colspan="1">Eye diameter</td><td rowspan="1" colspan="1">13.5</td><td rowspan="1" colspan="1">13.5–18.5</td><td rowspan="1" colspan="1">16.1</td><td rowspan="1" colspan="1">1.2</td></tr><tr><td rowspan="1" colspan="1">Postorbital head length</td><td rowspan="1" colspan="1">41.4</td><td rowspan="1" colspan="1">41.4–48.3</td><td rowspan="1" colspan="1">45.2</td><td rowspan="1" colspan="1">1.8</td></tr><tr><td rowspan="1" colspan="1">Interorbital width</td><td rowspan="1" colspan="1">27.2</td><td rowspan="1" colspan="1">22.2–29.6</td><td rowspan="1" colspan="1">25.2</td><td rowspan="1" colspan="1">2.1</td></tr><tr><td rowspan="1" colspan="1">Internostril width</td><td rowspan="1" colspan="1">23.5</td><td rowspan="1" colspan="1">19.1–23.8</td><td rowspan="1" colspan="1">21.7</td><td rowspan="1" colspan="1">1.4</td></tr><tr><td rowspan="1" colspan="1">Inner rostral-barbel length</td><td rowspan="1" colspan="1">21.9</td><td rowspan="1" colspan="1">15.7–23.5</td><td rowspan="1" colspan="1">19.6</td><td rowspan="1" colspan="1">2.1</td></tr><tr><td rowspan="1" colspan="1">Outer rostral-barbel length</td><td rowspan="1" colspan="1">27.1</td><td rowspan="1" colspan="1">18.9–29.3</td><td rowspan="1" colspan="1">25.3</td><td rowspan="1" colspan="1">2.2</td></tr><tr><td rowspan="1" colspan="1">Maxillary-barbel length</td><td rowspan="1" colspan="1">28.2</td><td rowspan="1" colspan="1">19.2–29.8</td><td rowspan="1" colspan="1">25.2</td><td rowspan="1" colspan="1">2.6</td></tr><tr><td rowspan="1" colspan="1"><abbrev xmlns:xlink="http://www.w3.org/1999/xlink" xlink:title="Caudal peduncle depth" xlink:type="simple">CPD</abbrev>/<abbrev xmlns:xlink="http://www.w3.org/1999/xlink" xlink:title="caudal peduncle length" xlink:type="simple">CPL</abbrev> (%)</td><td rowspan="1" colspan="1">54.7</td><td rowspan="1" colspan="1">43.6–66.4</td><td rowspan="1" colspan="1">53.8</td><td rowspan="1" colspan="1">7.5</td></tr></tbody></table></table-wrap><p>Dorsal-fin rays iii, 7; anal-fin rays iii, 5–6; pectoral-fin rays i, 7–9; pelvic-fin rays i, 5–7; 15–17 branched caudal-fin rays. Distal margin of dorsal fin truncate or slightly rounded, dorsal-fin origin posterior to pelvic-fin origin, predorsal length 51.4–57.2% <abbrev xmlns:xlink="http://www.w3.org/1999/xlink" xlink:title="standard length" xlink:type="simple">SL</abbrev>. Pectoral fin rounded and moderately developed, with its tip extending past the midpoint between pectoral-fin origin and pelvic-fin origin but not reaching to pelvic-fin origin. Pectoral-pelvic distance slightly greater than pelvic-anal distance, tip of pelvic fin not reaching to anus. Anus closer to anal-fin origin than pelvic fin origin. Distal margin of anal fin truncate or convex, tip of anal fin not reaching to caudal-fin base. Posterior margin of caudal fin deeply concave, upper lobe equal to lower lobe in length.</p><p>Body entirely smooth and scaleless. Cephalic lateral line system developed. Lateral line complete and almost straight. Intestine originating from posterior U-shaped stomach, extending straight to the anus without bends. Anterior chamber of swim bladder divided into two lateral chambers, connected by a short tube and enclosed in a bony capsule; posterior chamber completely degenerated (Fig. <xref ref-type="fig" rid="F3">3</xref>). Vertebrae 4+40–42 (four specimens).</p><fig id="F3" position="float" orientation="portrait"><object-id xmlns:xlink="http://www.w3.org/1999/xlink" content-type="doi" xlink:type="simple">10.3897/zookeys.1284.187814.figure3</object-id><object-id xmlns:xlink="http://www.w3.org/1999/xlink" content-type="arpha" xlink:type="simple">D880CED8-127A-5E52-8F51-EFE2D78BFD11</object-id><label>Figure 3.</label><caption><p>Micro-CT graph of the skeleton of holotype <named-content xmlns:xlink="http://www.w3.org/1999/xlink" content-type="dwc:institutional_code" xlink:title="Institute of Hydrobiology, Chinese Academy of Sciences" xlink:href="https://scientific-collections.gbif.org/institution/93494017-f496-4945-a1eb-83dbfbb3dcf9" xlink:type="simple">IHB</named-content> 202405240001 of <italic><tp:taxon-name><tp:taxon-name-part taxon-name-part-type="genus" reg="Claea">Claea</tp:taxon-name-part> <tp:taxon-name-part taxon-name-part-type="species" reg="tongziensis">tongziensis</tp:taxon-name-part></tp:taxon-name></italic> sp. nov. <bold>A</bold>. Lateral view; <bold>B</bold>. Dorsal view; <bold>C</bold>. Ventral view.</p></caption><graphic xmlns:xlink="http://www.w3.org/1999/xlink" xlink:href="zookeys-1284-329_article-187814__-g003.jpg" id="oo_1713383.jpg" position="float" orientation="portrait" xlink:type="simple"><uri content-type="original_file" xlink:type="simple">https://binary.pensoft.net/fig/1713383</uri></graphic></fig></tp:treatment-sec><tp:treatment-sec sec-type="Colouration"><title>Colouration.</title><p>In live specimens (Fig. <xref ref-type="fig" rid="F4">4</xref>), body yellowish dorsally and laterally, and slightly lighter ventrally. Irregular, dark-brown patches on flank, six to eight distinct, dark-brown, transverse saddles across dorsum. All fins yellowish white; one or two dark bars across dorsal fin and caudal fin; other fins covered with dark spots. Dark broad blotches on caudal-fin base. In 10% formalin-preserved specimens (Fig. <xref ref-type="fig" rid="F2">2</xref>), the patches on the body darkened.</p><fig id="F4" position="float" orientation="portrait"><object-id xmlns:xlink="http://www.w3.org/1999/xlink" content-type="doi" xlink:type="simple">10.3897/zookeys.1284.187814.figure4</object-id><object-id xmlns:xlink="http://www.w3.org/1999/xlink" content-type="arpha" xlink:type="simple">31880D78-A5D3-5FC2-B52F-A8B58D2B8C5C</object-id><label>Figure 4.</label><caption><p>Living specimen of <italic><tp:taxon-name><tp:taxon-name-part taxon-name-part-type="genus" reg="Claea">Claea</tp:taxon-name-part> <tp:taxon-name-part taxon-name-part-type="species" reg="tongziensis">tongziensis</tp:taxon-name-part></tp:taxon-name></italic> sp. nov.</p></caption><graphic xmlns:xlink="http://www.w3.org/1999/xlink" xlink:href="zookeys-1284-329_article-187814__-g004.jpg" id="oo_1713384.jpg" position="float" orientation="portrait" xlink:type="simple"><uri content-type="original_file" xlink:type="simple">https://binary.pensoft.net/fig/1713384</uri></graphic></fig></tp:treatment-sec><tp:treatment-sec sec-type="Sexual dimorphism"><title>Sexual dimorphism.</title><p>Sexual dimorphism was absent among the examined type specimens of <italic><tp:taxon-name><tp:taxon-name-part taxon-name-part-type="genus" reg="Claea">Claea</tp:taxon-name-part> <tp:taxon-name-part taxon-name-part-type="species" reg="tongziensis">tongziensis</tp:taxon-name-part></tp:taxon-name></italic> sp. nov.</p></tp:treatment-sec><tp:treatment-sec sec-type="Distribution and habitat"><title>Distribution and habitat.</title><p>This new species <italic><tp:taxon-name><tp:taxon-name-part taxon-name-part-type="genus" reg="Claea">Claea</tp:taxon-name-part> <tp:taxon-name-part taxon-name-part-type="species" reg="tongziensis">tongziensis</tp:taxon-name-part></tp:taxon-name></italic> sp. nov. is presently only known from the headwaters of the Tongzi River, a tributary of the Chishui River in the upper Yangtze River drainage, at Shiban Village, Mazong Miao Ethnic Township, Tongzi County, Guizhou Province, China (Fig. <xref ref-type="fig" rid="F1">1</xref>). <italic><tp:taxon-name><tp:taxon-name-part taxon-name-part-type="genus" reg="Claea">Claea</tp:taxon-name-part> <tp:taxon-name-part taxon-name-part-type="species" reg="tongziensis">tongziensis</tp:taxon-name-part></tp:taxon-name></italic> sp. nov. inhabits in flowing, clear mountain streams with gravel and cobble substrates (Fig. <xref ref-type="fig" rid="F5">5</xref>). Co-existing fish species are <italic><tp:taxon-name><tp:taxon-name-part taxon-name-part-type="genus" reg="Opsariichthys">Opsariichthys</tp:taxon-name-part> <tp:taxon-name-part taxon-name-part-type="species" reg="acutipinnis">acutipinnis</tp:taxon-name-part> <tp:taxon-name-part taxon-name-part-type="subspecies" reg="macrolepis">macrolepis</tp:taxon-name-part></tp:taxon-name></italic> (Yang &amp; Huang, 1964) and <italic><tp:taxon-name><tp:taxon-name-part taxon-name-part-type="genus" reg="Acrossocheilus">Acrossocheilus</tp:taxon-name-part> <tp:taxon-name-part taxon-name-part-type="species" reg="yunnanensis">yunnanensis</tp:taxon-name-part></tp:taxon-name></italic> (Regan, 1904).</p><fig id="F5" position="float" orientation="portrait"><object-id xmlns:xlink="http://www.w3.org/1999/xlink" content-type="doi" xlink:type="simple">10.3897/zookeys.1284.187814.figure5</object-id><object-id xmlns:xlink="http://www.w3.org/1999/xlink" content-type="arpha" xlink:type="simple">2631E3BC-DE8A-50C1-8472-B6E6ECDD8369</object-id><label>Figure 5.</label><caption><p>Habitat of the type locality of <italic><tp:taxon-name><tp:taxon-name-part taxon-name-part-type="genus" reg="Claea">Claea</tp:taxon-name-part> <tp:taxon-name-part taxon-name-part-type="species" reg="tongziensis">tongziensis</tp:taxon-name-part></tp:taxon-name></italic> sp. nov.</p></caption><graphic xmlns:xlink="http://www.w3.org/1999/xlink" xlink:href="zookeys-1284-329_article-187814__-g005.jpg" id="oo_1713385.jpg" position="float" orientation="portrait" xlink:type="simple"><uri content-type="original_file" xlink:type="simple">https://binary.pensoft.net/fig/1713385</uri></graphic></fig></tp:treatment-sec><tp:treatment-sec sec-type="Etymology"><title>Etymology.</title><p>The specific epithet tongziensis is formed by combining “Tongzi”, the name of the county where type specimens were collected, with Latin adjectival suffix -<italic>ensis</italic>, denoting origin or locality. The scientific name directly refers to the type locality of the new species. The Chinese common name 桐梓山鳅 is proposed for the new species.</p></tp:treatment-sec><tp:treatment-sec><!--Section generated to contain objects referenced in tp:taxon-treatment.--><fig id="F1" position="float" orientation="portrait"><object-id xmlns:xlink="http://www.w3.org/1999/xlink" content-type="doi" xlink:type="simple">10.3897/zookeys.1284.187814.figure1</object-id><object-id xmlns:xlink="http://www.w3.org/1999/xlink" content-type="arpha" xlink:type="simple">42451718-4DA2-5599-860C-8EC9E0407043</object-id><label>Figure 1.</label><caption><p>The type locality of <italic><tp:taxon-name><tp:taxon-name-part taxon-name-part-type="genus" reg="Claea">Claea</tp:taxon-name-part> <tp:taxon-name-part taxon-name-part-type="species" reg="tongziensis">tongziensis</tp:taxon-name-part></tp:taxon-name></italic> sp. nov., and five previously described species of <italic><tp:taxon-name><tp:taxon-name-part taxon-name-part-type="genus" reg="Claea">Claea</tp:taxon-name-part></tp:taxon-name></italic>.</p></caption><graphic xmlns:xlink="http://www.w3.org/1999/xlink" xlink:href="zookeys-1284-329_article-187814__-g001.jpg" id="oo_1713381.jpg" position="float" orientation="portrait" xlink:type="simple"><uri content-type="original_file" xlink:type="simple">https://binary.pensoft.net/fig/1713381</uri></graphic></fig></tp:treatment-sec></tp:taxon-treatment>
